# Supplementary material for: Immunoinformatics Identification of the Conserved and Cross-Reactive T-Cell Epitopes of SARS-CoV-2 with Human Common Cold Coronaviruses, SARS-CoV, MERS-CoV and Live Attenuated Vaccines Presented by HLA Alleles of Indonesian Population
Source: Viruses. 2022 Oct 24;14(11):2328. doi: 10.3390/v14112328 (PMC9699331; doi:10.3390/v14112328)
Supplement: Supplementary file 1 [file viruses-14-02328-s001.zip]

Archive with 1 entries (1 files):
- Table S1 and S2.pdf
